# Supplementary material for: Regulation of protein secretion through chemical regulation of endoplasmic reticulum retention signal cleavage
Source: Nat Commun. 2022 Mar 14;13:1323. doi: 10.1038/s41467-022-28971-9 (PMC8904541; doi:10.1038/s41467-022-28971-9)
Supplement: Supplementary file 3 — Source data [file 41467_2022_28971_MOESM3_ESM.xlsx]

## Sheet: Fig. 1D
no TEVp	0.040984	0.047541	0.034426	0.047541
+TEVp	0.783607	0.72623	1	0.757377
no PPVp	0.173913	0.217391	0.217391	0.26087
+PPVp	1	0.891304	0.5	0.956522
no SbMVp	0.215962	0.192488	0.131455	0.166667
+SbMVp	1	0.866197	0.725352	0.692488
no SuMMVp	0.131868	0.095238	0.139194	0.153846
+ SuMMVp	0.666667	1	0.750916	0.912088

## Sheet: Fig. 1E
no erTEVp	0.035915	0.040845	0.05	0.059859
+erTEVp	0.89507	0.898592	1	0.975352
no erSbMVp	0.022463	0.023295	0.024126	0.015807
+erSbMVp	0.811148	0.979201	1	0.813644

## Sheet: Fig. 2B
FKBP-cTEVp/FRB-nTEVp (ng)	rapamycin
20	+	0.19135	0.18713	0.132372	0.154667
40	+	0.34076	0.288336	0.283093	0.232
60	+	1	0.653997	0.592398	0.631333
60	-	0.040629	0.048493	0.066841	0.0396667
ABI-cTEVp/PYL1-nTEVp (ng)	ABA
20	+	0.453865	0.478803	0.548628	0.511222
40	+	0.720698	0.817955	0.86783	0.703242
60	+	0.990025	0.872818	0.892768	1
60	-	0.254364	0.304239	0.27182	0.341646
FKBP-cerTEVp/FRB-nerTEVp (ng)	rapamycin
20	+	1	0.92638	0.826994	0.87362
40	+	0.777914	0.699387	0.570552	0.617178
60	+	0.582822	0.460123	0.365644	0.360736
60	-	0.04908	0.071166	0.056442	0.08589

## Sheet: Fig. 2C
SEAP lumER (rapamycin)
time (hh:mm:ss)	+ rapamycin				no rapamycin				transcriptional activation
0:00:00	0.051813	0.048625	0.029494	0.040654	0.034277	0.034277	0.019928	0.034277	-0.00205	0.002053	0.002053	-0.00205
0:30:00	0.045436	0.031088	0.01674	0.059785	0.000797	0.002391	0.003986	-0.00717	0.002053	0.002053	0.002053	0.00616
0:45:00	0.144281	0.08051	0.070945	0.077322	0.055002	0.026305	0.0279	-0.0008	-0.00205	0.00616	0.002053	-0.00205
1:00:00	0.123555	0.11399	0.104424	0.163412	0.026305	-0.00239	0.045436	0.06935	0.00616	-0.00205	-0.00616	-0.01027
1:30:00	0.212834	0.24153	0.214428	0.1666	0.021523	0.01674	0.024711	0.064568	0.00616	-0.00616	0.010267	-0.00616
2:00:00	0.322838	0.298924	0.284576	0.33878	0.090076	0.085293	0.067756	0.147469	0.00616	0.002053	0.010267	0.002053
3:00:00	0.496612	0.37226	0.3611	0.515743	0.107613	0.129932	0.106018	0.192108	0.026694	0.034908	0.026694	0.030801
4:00:00	0.504583	0.625747	0.590674	0.601833	0.147469	0.126744	0.126744	0.125149	0.137577	0.166324	0.125257	0.141684
6:00:00	0.868075	0.772419	0.7501	0.719809	0.039059	0.082104	0.142686	0.163412	0.98768	1	1.0616	0.942505
SEAP membER (rapamycin)
time (hh:mm:ss)	+ rapamycin				no rapamycin				transcriptional activation
0:00:00	0.061873	0.028428	0.028428	0.061873	0.001672	0.041806	0.035117	0.048495	-0.00205	0.002053	0.002053	-0.00205
0:30:00	0.041806	0.048495	0.021739	0.028428	0.055184	0.055184	0.028428	0.061873	0.002053	0.002053	0.002053	0.00616
0:45:00	0.088629	0.041806	-0.01171	0.028428	0.008361	0.028428	0.035117	0.01505	-0.00205	0.00616	0.002053	-0.00205
1:00:00	0.075251	0.028428	-0.00502	-0.00502	-0.02508	-0.03846	0.068562	-0.00502	0.00616	-0.00205	-0.00616	-0.01027
1:30:00	0.155518	0.061873	0.088629	0.075251	0.035117	0.035117	0.01505	0.028428	0.00616	-0.00616	0.010267	-0.00616
2:00:00	0.115385	0.028428	0.075251	0.14214	0.028428	0.108696	0.102007	0.108696	0.00616	0.002053	0.010267	0.002053
3:00:00	0.229097	0.215719	0.155518	0.195652	0.048495	0.102007	0.088629	0.135585	0.026694	0.034908	0.026694	0.030801
4:00:00	0.489967	0.382943	0.349498	0.389632	0.222408	0.08194	0.175585	0.108696	0.137577	0.166324	0.125257	0.141684
6:00:00	0.784281	0.744147	0.804348	0.710702	0.222408	0.162207	0.242475	0.249164	0.98768	1	1.0616	0.942505
SEAP membER (ABA)
time (hh:mm:ss)	+ ABA				no ABA				transcriptional activation
0:00:00	0.012579	0.008386	0.025157	0.041929	-0.00419	-0.04193	0.025157	0.020964	-0.00205	0.002053	0.002053	-0.00205
0:30:00	-0.00839	0.012579	0.012579	0.02935	0.02935	0.012579	0.008386	-0.01677	0.002053	0.002053	0.002053	0.00616
0:45:00	0.104822	-0.03354	0.025157	0.016771	0.016771	0.016771	-0.02096	0.033543	-0.00205	0.00616	0.002053	-0.00205
1:00:00	0.041929	0.033543	0.025157	0.012579	-0.01677	0.033543	-0.01258	0.050314	0.00616	-0.00205	-0.00616	-0.01027
1:30:00	0.079665	0.134172	0.067086	0.062893	-0.04193	0.083857	0.012579	0.062893	0.00616	-0.00616	0.010267	-0.00616
2:00:00	0.289308	0.037736	0.129979	0.171908	0.016771	0.054507	0.046122	0.100629	0.00616	0.002053	0.010267	0.002053
3:00:00	0.373166	0.348008	0.255765	0.343816	-0.02096	-5.8e-17	0.121593	0.163522	0.026694	0.034908	0.026694	0.030801
4:00:00	0.624738	0.51153	0.322851	0.51153	0.176101	0.222222	0.222222	0.205451	0.137577	0.166324	0.125257	0.141684
6:00:00	0.800839	0.67086	0.536688	0.70021	0.184486	0.155136	0.238994	0.138365	0.98768	1	1.0616	0.942505

## Sheet: Fig. 2D
SEAP lumER (rapamycin)
	time (hh:mm:ss)	stimulated, washed, re-stimulated				stimulated, washed
rapamycin added	0:00:00	0.0257542	0.0353201	0.01766	0.0242826	0.0452539	0.0253863	0.0143488	0.0283297
	0:45:00	0.0367918	0.0298013	0.0584989	0.0220751	0.0441501	0.0441501	0.0187638	0.035688
	1:30:00	0.140912	0.125828	0.155629	0.14128	0.14128	0.125828	0.146799	0.137969
	2:00:00	0.203826	0.186534	0.196468	0.228477	0.275938	0.258278	0.13245	0.222222
washed	3:00:00	0.327815	0.325607	0.3234	0.334437	0.277042	0.34106	0.288079	0.30206
	3:00:01	0.00809419	0.00331126	0.00993377	0.0110375	0.00662252	0.0121413	0.00883002	0.00919794
	4:00:00	0.00956586	0.00331126	0.0121413	0.013245	0.00772627	0.013245	0.00772627	0.00956586
	6:00:00	0.0566593	0.0883002	0.0507726	0.0309051	0.0430464	0.00883002	0.01766	0.0231788
re-stimulated	8:00:00	0.0408389	0.0463576	0.0551876	0.0209713	0.00993377	0.0298013	0.00993377	0.0165563
	10:00:00	0.239146	0.240618	0.116998	0.359823	0.0772627	0.15894	0.0507726	0.0956586
	11:00:00	0.309051	0.315673	0.389625	0.221854	0.0783664	0.113687	0.0871965	0.0930831
	20:00:00	0.789183	0.616998	0.750552	1	0.227373	0.121413	0.289183	0.212656
SEAP membER (rapamycin)
	time (hh:mm:ss)	stimulated, washed, re-stimulated				stimulated, washed
rapamycin added	0:00:00	0.0246212	0.0290404	0.0284091	0.0340909	0.0340909	0.0378788	0.0284091	0.0334596
	0:45:00	0.032197	0.030303	0.0265152	0.032197	0.0416667	0.030303	0.0246212	0.032197
	1:30:00	0.0378788	0.0353535	0.032197	0.0359848	0.030303	0.0530303	0.0265152	0.0366162
	2:00:00	0.0435606	0.0397727	0.032197	0.0435606	0.0378788	0.0511364	0.0435606	0.0441919
washed	3:00:00	0.0492424	0.0511364	0.0511364	0.0530303	0.0473485	0.0587121	0.0416667	0.0492424
	4:00:00	0.0662879	0.0719697	0.0719697	0.0776515	0.0700758	0.0833333	0.0719697	0.0751263
	4:00:01	0.0246212	0.032197	0.0340909	0.0378788	0.0340909	0.0359848	0.0359848	0.0353535
	5:30:00	0.0568182	0.0448232	0.0340909	0.0435606	0.0340909	0.0397727	0.0378788	0.0372475
	7:00:00	0.0473485	0.0435606	0.0359848	0.0473485	0.0530303	0.0511364	0.0568182	0.0536616
re-stimulated	8:00:00	0.0473485	0.0435606	0.0397727	0.0435606	0.0606061	0.0606061	0.0757576	0.0656566
	9:00:00	0.0511364	0.0460859	0.0435606	0.0435606	0.0965909	0.0852273	0.094697	0.0921717
	10:00:00	0.0435606	0.0505051	0.0568182	0.0511364	0.100379	0.121212	0.132576	0.118056
	11:00:00	0.030303	0.0536616	0.0606061	0.0700758	0.126894	0.140152	0.164773	0.143939
	20:00:00	0.200758	0.224116	0.238636	0.232955	1	0.890152	0.793561	0.894571
SEAP membER (ABA)
	time (hh:mm:ss)	stimulated, washed, re-stimulated				stimulated, washed
ABA added	0:00:00	0.0337838	0.0878378	0.0608108	0.0608108	0.114865	0.0900901	0.148649	0.00675676
	0:45:00	0.0574324	0.0608108	0.0574324	0.0540541	0.0641892	0.0596847	0.0641892	0.0506757
	1:30:00	0.0810811	0.0844595	0.0788288	0.0709459	0.108108	0.117117	0.131757	0.111486
	2:00:00	0.226351	0.165541	0.182432	0.155405	0.277027	0.22973	0.266892	0.14527
washed	3:00:00	0.462838	0.459459	0.462838	0.466216	0.344595	0.377252	0.445946	0.341216
	3:00:01	0.0405405	0.0439189	0.0371622	0.027027	0.0101351	0.0416667	0.0608108	0.0540541
	4:00:00	0.0405405	0.0641892	0.045045	0.0304054	0.0101351	0.0619369	0.0540541	0.121622
	6:00:00	0.0641892	0.0337838	0.0484234	0.0472973	0.111486	0.0754505	0.0777027	0.0371622
re-stimulated	8:00:00	0.0777027	0.0844595	0.0709459	0.0506757	0.0439189	0.0720721	0.10473	0.0675676
	9:00:00	0.0574324	0.202703	0.141892	0.165541	0.111486	0.0810811	0.0709459	0.0608108
	11:00:00	0.371622	0.202703	0.255631	0.192568	0.14527	0.105856	0.111486	0.0608108
	20:00:00	1	0.608108	0.765766	0.689189	0.260135	0.199324	0.246622	0.0912162

## Sheet: Fig. 4B
gLuc lumER
0	216	203	205	240
erTEVp	4677	4674	5685	4322
TEVp	435	290	379	345
TEVp + erTEVp	5211	5025	5840	4830
SEAP membER
0	0.009	0.042	0.023	0.006
erTEVp	0.057	0.032	0.045	0.042
TEVp	0.22	0.154	0.258	0.17
TEVp + erTEVp	0.215	0.212	0.25	0.185
Statistical analysis
gLuc lumER
Number of families	1
Number of comparisons per family	6
Alpha	0.05
Tukey's multiple comparisons test	Mean Diff,	95,00% CI of diff,	Significant?	Summary	Adjusted P Value
A vs. B	-4623.5	-5395,52532 to -3851,47468	Yes	****	3.1e-09	A-B
A vs. C	-146.25	-918,275320 to 625,775320	No	ns	0.94131	A-C
A vs. D	-5010.5	-5782,52532 to -4238,47468	Yes	****	1.3e-09	A-D
B vs. C	4477.25	3705,22468 to 5249,27532	Yes	****	4.4e-09	B-C
B vs. D	-387	-1159,02532 to 385,025320	No	ns	0.473554	B-D
C vs. D	-4864.25	-5636,27532 to -4092,22468	Yes	****	1.8e-09	C-D
Test details	Mean 1	Mean 2	Mean Diff,	SE of diff,	n1	n2	q	DF
A vs. B	216	4839.5	-4623.5	260.037	4	4	25.1449	12
A vs. C	216	362.25	-146.25	260.037	4	4	0.795381	12
A vs. D	216	5226.5	-5010.5	260.037	4	4	27.2496	12
B vs. C	4839.5	362.25	4477.25	260.037	4	4	24.3495	12
B vs. D	4839.5	5226.5	-387	260.037	4	4	2.1047	12
C vs. D	362.25	5226.5	-4864.25	260.037	4	4	26.4542	12
SEAP membER
Number of families	1
Number of comparisons per family	6
Alpha	0.05
Tukey's multiple comparisons test	Mean Diff,	95,00% CI of diff,	Significant?	Summary	Adjusted P Value
A vs. B	-0.0930234	-0,32838591 to 0,14233916	No	ns	0.653828	A-B
A vs. C	-0.699612	-0,93497490 to -0,46424983	Yes	****	7.078e-06	A-C
A vs. D	-0.757752	-0,99311419 to -0,52238912	Yes	****	3.048e-06	A-D
B vs. C	-0.606589	-0,84195152 to -0,37122645	Yes	****	3.0537e-05	B-C
B vs. D	-0.664728	-0,90009081 to -0,42936574	Yes	****	1.2038e-05	B-D
C vs. D	-0.0581393	-0,29350182 to 0,17722325	No	ns	0.881839	C-D
Test details	Mean 1	Mean 2	Mean Diff,	SE of diff,	n1	n2	q	DF
A vs. B	0.0775194	0.170543	-0.0930234	0.079276	4	4	1.65946	12
A vs. C	0.0775194	0.777132	-0.699612	0.079276	4	4	12.4805	12
A vs. D	0.0775194	0.835271	-0.757752	0.079276	4	4	13.5176	12
B vs. C	0.170543	0.777132	-0.606589	0.079276	4	4	10.821	12
B vs. D	0.170543	0.835271	-0.664728	0.079276	4	4	11.8582	12
C vs. D	0.777132	0.835271	-0.0581393	0.079276	4	4	1.03715	12

## Sheet: Fig. 4D
gLuc lumER
0	1880	1148	1295	1157
rapa	6646	6713	7218	6312
ABA	1520	1087	1652	1865
ABA + rapa	8633	8122	6700	5362
SEAP membER
0	0.004	0.005	0.017	0.008
rapa	0.036	0.051	0.056	0.037
ABA	0.206	0.26	0.239	0.132
ABA + rapa	0.211	0.2	0.229	0.132
Statistical analysis
gLuc lumER
Number of families	1
Number of comparisons per family	6
Alpha	0.05
Tukey's multiple comparisons test	Mean Diff,	95,00% CI of diff,	Significant?	Summary	Adjusted P Value
A vs. B	-5352.25	-7026,846817 to -3677,653183	Yes	****	3.2935e-06	A-B
A vs. C	-161	-1835,596817 to 1513,596817	No	ns	0.991467	A-C
A vs. D	-5834.25	-7508,846817 to -4159,653183	Yes	****	1.3052e-06	A-D
B vs. C	5191.25	3516,653183 to 6865,846817	Yes	****	4.5525e-06	B-C
B vs. D	-482	-2156,596817 to 1192,596817	No	ns	0.827598	B-D
C vs. D	-5673.25	-7347,846817 to -3998,653183	Yes	****	1.7657e-06	C-D
Test details	Mean 1	Mean 2	Mean Diff,	SE of diff,	n1	n2	q	DF
A vs. B	1370	6722.25	-5352.25	564.046	4	4	13.4195	12
A vs. C	1370	1531	-161	564.046	4	4	0.40367	12
A vs. D	1370	7204.25	-5834.25	564.046	4	4	14.628	12
B vs. C	6722.25	1531	5191.25	564.046	4	4	13.0158	12
B vs. D	6722.25	7204.25	-482	564.046	4	4	1.2085	12
C vs. D	1531	7204.25	-5673.25	564.046	4	4	14.2243	12
SEAP membER
Number of families	1
Number of comparisons per family	6
Alpha	0.05
Tukey's multiple comparisons test	Mean Diff,	95,00% CI of diff,	Significant?	Summary	Adjusted P Value
A vs. B	-0.15272	-0,4657051432 to 0,1602660367	No	ns	0.495341	A-B
A vs. C	-0.839958	-1,152943411 to -0,5269722311	Yes	****	2.02983e-05	A-C
A vs. D	-0.771966	-1,084951786 to -0,4589806066	Yes	****	4.72865e-05	A-D
B vs. C	-0.687238	-1,000223858 to -0,3742526778	Yes	***	0.000145405	B-C
B vs. D	-0.619247	-0,9322322332 to -0,3062610533	Yes	***	0.000379875	B-D
C vs. D	0.0679916	-0,2449939654 to 0,3809772144	No	ns	0.915292	C-D
Test details	Mean 1	Mean 2	Mean Diff,	SE of diff,	n1	n2	q	DF
A vs. B	0.0355651	0.188285	-0.15272	0.105421	4	4	2.04871	12
A vs. C	0.0355651	0.875523	-0.839958	0.105421	4	4	11.2679	12
A vs. D	0.0355651	0.807531	-0.771966	0.105421	4	4	10.3558	12
B vs. C	0.188285	0.875523	-0.687238	0.105421	4	4	9.21921	12
B vs. D	0.188285	0.807531	-0.619247	0.105421	4	4	8.30711	12
C vs. D	0.875523	0.807531	0.0679916	0.105421	4	4	0.912099	12

## Sheet: Fig. 5A
PPVp	SbMVp
-	-	0.315909	0.327273	0.372727
+	-	0.179545	0.190909	0.181818
-	+	0.988636	0.918182	1
+	+	0.181818	0.18042	0.186364
Number of families	1
Number of comparisons per family	3
Alpha	0.05
Dunnett's multiple comparisons test	Mean Diff,	95,00% CI of diff,	Significant?	Summary	Adjusted P Value	C-?
Column C vs. Column A	0.630303	0,5668371353387 to 0,6937688646613	Yes	****	<0,0001	A	Column A
Column C vs. Column B	0.784849	0,7213828020054 to 0,8483145313280	Yes	****	<0,0001	B	Column B
Column C vs. Column D	0.786072	0,7226061353387 to 0,8495378646613	Yes	****	<0,0001	D	Column D
Test details	Mean 1	Mean 2	Mean Diff,	SE of diff,	n1	n2	q	DF
Column C vs. Column A	0.968939	0.338636	0.630303	0.0220388	3	3	28.5997	8
Column C vs. Column B	0.968939	0.184091	0.784849	0.0220388	3	3	35.6122	8
Column C vs. Column D	0.968939	0.182867	0.786072	0.0220388	3	3	35.6677	8

## Sheet: Fig. 5B
PPVp	SbMVp
-	-	0.304598	0.304598	0.235632
+	-	0.304598	0.373563	0.402299
-	+	0.293103	0.293103	0.356322
+	+	1	0.83908	0.83908
Number of families	1
Number of comparisons per family	3
Alpha	0.05
Dunnett's multiple comparisons test	Mean Diff,	95,00% CI of diff,	Significant?	Summary	Adjusted P Value
Column D vs. Column A	0.611111	0,471655763211465 to 0,750565570121869	Yes	****	<0,0001
Column D vs. Column B	0.532567	0,393111763211465 to 0,672021570121869	Yes	****	<0,0001
Column D vs. Column C	0.578544	0,439089096544798 to 0,717998903455202	Yes	****	<0,0001
Test details	Mean 1	Mean 2	Mean Diff,	SE of diff,	n1
Column D vs. Column A	0.89272	0.281609	0.611111	0.0484263	3
Column D vs. Column B	0.89272	0.360153	0.532567	0.0484263	3
Column D vs. Column C	0.89272	0.314176	0.578544	0.0484263	3

## Sheet: Fig. 5C
erTEVp	erSbMVp
-	-	0.028	0.021	0.018	0.039
+	-	0.02	0.009	0.018	0.012
-	+	0.037	0.038	0.036	0.015
+	+	0.139	0.12	0.113	0.124
Number of families	1
Number of comparisons per family	3
Alpha	0.05
Dunnett's multiple comparisons test	Mean Diff,	95,00% CI of diff,	Significant?	Summary	Adjusted P Value	D-?
Column D vs. Column A	0.701439	0,5727558934734 to 0,8301216420266	Yes	****	<0,0001	A	0
Column D vs. Column B	0.785971	0,6572883757234 to 0,9146541242766	Yes	****	<0,0001	B	erTEVp
Column D vs. Column C	0.665467	0,5367846257234 to 0,7941503742766	Yes	****	<0,0001	C	erSbMVp
Test details	Mean 1	Mean 2	Mean Diff,	SE of diff,	n1	n2	q	DF
Column D vs. Column A	0.892086	0.190647	0.701439	0.0479634	4	4	14.6244	12
Column D vs. Column B	0.892086	0.106115	0.785971	0.0479634	4	4	16.3869	12
Column D vs. Column C	0.892086	0.226619	0.665467	0.0479634	4	4	13.8745	12

[truncated: 30 more sheets: Fig. 5D, Fig. 6B, Fig. 6C, Fig. 6E, SFig. 3a, SFig. 3b, SFig. 3c, SFig. 3d, SFig. 3e, SFig. 3f, SFig. 3g, SFig. 3h, SFig. 4, SFig. 5a, SFig. 5b, SFig. 6a, SFig. 6b, SFig. 6c, SFig. 7a, SFig. 7b …]
